# Supplementary material for: A groupwise registration and tractography framework for cardiac myofiber architecture description by diffusion MRI: An application to the ventricular junctions
Source: PLoS One. 2022 Jul 18;17(7):e0271279. doi: 10.1371/journal.pone.0271279 (PMC9292118; doi:10.1371/journal.pone.0271279)
Supplement: S3 Fig — (ZIP) [file pone.0271279.s003.zip]

Archive with 5 entries (5 files):
- Supplementary_figure_3a.mp4
- Supplementary_figure_3b.mp4
- Supplementary_figure_3c.mp4
- Supplementary_figure_3d.mp4
- Supplementary_figure_3e.mp4
